# Supplementary material for: Habitat-Specific Spatiotemporal Patterns of Red Imported Fire Ants in Guangzhou: A Core City of the Guangdong–Hong Kong–Macao Greater Bay Area
Source: Insects. 2026 Apr 1;17(4):378. doi: 10.3390/insects17040378 (PMC13116434; doi:10.3390/insects17040378)
Supplement: Supplementary file 1 [file insects-17-00378-s001.zip]

Archive with 1 entries (1 files):
- insects-4166155-supplementary.xlsx
