# Supplementary material for: Habitat-Specific Spatiotemporal Patterns of Red Imported Fire Ants in Guangzhou: A Core City of the Guangdong–Hong Kong–Macao Greater Bay Area
Source: Insects. 2026 Apr 1;17(4):378. doi: 10.3390/insects17040378 (PMC13116434; doi:10.3390/insects17040378)
Supplement: Supplementary file 1 [file insects-17-00378-s001.zip › insects-4166155-supplementary.xlsx]

## Sheet: Sheet 1
FID	Disrict	longitude	latitude	Habitat	area_ha	Spring_ant_nest	Spring_density/ha	Spring_Occurence_Level	Summer_ant_nest	Summer_density/ha	Summer_Occurence_Level	Autumn_ant_nest	Autumn_density/ha	Autumn_Occurence_Level	Winter_ant_nest	Winter_density/ha	Winter_Occurence_Level
0	Tianhe	113.371	23.2173	farmland	0.133334	12	89.9996	3	8	59.9997	3	9	67.4997	3	5	37.4998	2
1	Tianhe	113.372	23.2062	orchard	0.133334	3	22.4999	2	0	0	0	0	0	0	0	0	0
2	Tianhe	113.425	23.1537	fishpond	0.466669	9	19.2856	2	0	0	0	0	0	0	0	0	0
3	Tianhe	113.395	23.1649	farmland	0.153334	0	0	0	0	0	0	0	0	0	0	0	0
4	Tianhe	113.358	23.1577	urban_green_land	0.266668	16	59.9997	3	12	44.9998	2	10	37.4998	2	4	14.9999	2
5	Tianhe	113.362	23.186	urban_green_land	0.200001	19	94.9995	3	7	34.9998	2	28	139.999	4	0	0	0
6	Tianhe	113.409	23.1354	urban_green_land	0.200001	1	4.99998	1	0	0	0	0	0	0	0	0	0
7	Tianhe	113.415	23.1814	fishpond	0.133334	3	22.4999	2	2	14.9999	2	2	14.9999	2	1	7.49996	1
8	Tianhe	113.326	23.1548	urban_green_land	0.133334	0	0	0	0	0	0	0	0	0	0	0	0
9	Tianhe	113.414	23.1124	urban_green_land	0.200001	0	0	0	0	0	0	0	0	0	0	0	0
10	Tianhe	113.34	23.1204	urban_green_land	0.133334	0	0	0	0	0	0	0	0	0	0	0	0
11	Liwan	113.219	23.124	urban_green_land	0.140001	0	0	0	0	0	0	0	0	0	0	0	0
12	Liwan	113.259	23.0557	farmland	0.200001	3	14.9999	2	1	4.99998	1	3	14.9999	2	0	0	0
13	Liwan	113.184	23.076	fishpond	0.266668	2	7.49996	1	1	3.74998	1	0	0	0	0	0	0
14	Liwan	113.198	23.0648	urban_green_land	0.213334	0	0	0	0	0	0	0	0	0	0	0	0
15	Liwan	113.219	23.1347	urban_green_land	0.166667	0	0	0	0	0	0	0	0	0	0	0	0
16	Liwan	113.231	23.0993	urban_green_land	0.220001	0	0	0	0	0	0	0	0	0	0	0	0
17	Liwan	113.237	23.0639	urban_green_land	0.166667	0	0	0	0	0	0	0	0	0	0	0	0
18	Liwan	113.229	23.0858	urban_green_land	0.466669	0	0	0	0	0	0	0	0	0	0	0	0
19	Liwan	113.208	23.1086	urban_green_land	0.266668	2	7.49996	1	1	3.74998	1	2	7.49996	1	1	3.74998	1
20	Liwan	113.199	23.0594	urban_green_land	0.200001	0	0	0	0	0	0	0	0	0	0	0	0
21	Yuexiu	113.257	23.1492	urban_green_land	0.200001	0	0	0	0	0	0	0	0	0	0	0	0
22	Yuexiu	113.282	23.1511	urban_green_land	0.400002	0	0	0	0	0	0	0	0	0	0	0	0
23	Yuexiu	113.304	23.1447	urban_green_land	0.333335	0	0	0	0	0	0	0	0	0	0	0	0
24	Yuexiu	113.295	23.1397	urban_green_land	0.266668	0	0	0	0	0	0	0	0	0	0	0	0
25	Yuexiu	113.3	23.1331	urban_green_land	0.200001	0	0	0	0	0	0	0	0	0	0	0	0
26	Yuexiu	113.286	23.1288	urban_green_land	0.266668	0	0	0	0	0	0	0	0	0	0	0	0
27	Yuexiu	113.264	23.1271	urban_green_land	0.133334	0	0	0	0	0	0	0	0	0	0	0	0
28	Yuexiu	113.266	23.1145	urban_green_land	0.200001	0	0	0	0	0	0	0	0	0	0	0	0
29	Yuexiu	113.25	23.1369	urban_green_land	0.133334	0	0	0	0	0	0	0	0	0	0	0	0
30	Yuexiu	113.292	23.1152	urban_green_land	0.333335	0	0	0	0	0	0	0	0	0	0	0	0
31	Haizhu	113.4	23.0839	urban_green_land	0.133334	0	0	0	0	0	0	0	0	0	0	0	0
32	Haizhu	113.393	23.0858	fishpond	0.133334	1	7.49996	1	1	7.49996	1	0	0	0	0	0	0
33	Haizhu	113.323	23.0767	fishpond	0.266668	0	0	0	0	0	0	0	0	0	0	0	0
34	Haizhu	113.364	23.0834	urban_green_land	0.333335	0	0	0	0	0	0	0	0	0	0	0	0
35	Haizhu	113.304	23.0947	urban_green_land	0.400002	0	0	0	0	0	0	0	0	0	0	0	0
36	Haizhu	113.246	23.1018	urban_green_land	0.133334	0	0	0	0	0	0	0	0	0	0	0	0
37	Haizhu	113.341	23.1066	urban_green_land	0.200001	0	0	0	0	0	0	0	0	0	0	0	0
38	Haizhu	113.253	23.0888	urban_green_land	0.200001	1	4.99998	1	0	0	0	0	0	0	1	4.99998	1
39	Haizhu	113.376	23.097	urban_green_land	0.133334	5	37.4998	2	4	29.9999	2	6	44.9998	2	1	7.49996	1
40	Haizhu	113.343	23.0823	urban_green_land	0.066667	3	44.9998	2	3	44.9998	2	5	74.9996	3	1	14.9999	2
41	Huangpu	113.486	23.38	urban_green_land	0.133334	1	7.49996	1	1	7.49996	1	3	22.4999	2	1	7.49996	1
42	Huangpu	113.484	23.3958	farmland	0.173334	5	28.846	2	4	23.0768	2	4	23.0768	2	1	5.7692	1
43	Huangpu	113.535	23.3242	urban_green_land	0.140001	3	21.4285	2	5	35.7141	2	7	49.9998	2	3	21.4285	2
44	Huangpu	113.541	23.2645	orchard	0.213334	3	14.0624	2	3	14.0624	2	7	32.8123	2	5	23.4374	2
45	Huangpu	113.511	23.3625	urban_green_land	0.140001	2	14.2856	2	6	42.8569	2	8	57.1426	3	3	21.4285	2
46	Huangpu	113.485	23.1258	fishpond	0.133334	3	22.4999	2	2	14.9999	2	4	29.9999	2	4	29.9999	2
47	Huangpu	113.486	23.2195	fishpond	0.286668	1	3.48835	1	2	6.97671	1	5	17.4418	2	3	10.4651	1
48	Huangpu	113.505	23.0915	urban_green_land	0.466669	3	6.42854	1	2	4.28569	1	6	12.8571	2	3	6.42854	1
49	Huangpu	113.515	23.2867	fishpond	0.200001	1	4.99998	1	4	19.9999	2	7	34.9998	2	2	9.99995	1
50	Huangpu	113.571	23.3128	orchard	0.266668	4	14.9999	2	4	14.9999	2	6	22.4999	2	2	7.49996	1
51	Huangpu	113.527	23.1828	urban_green_land	0.333335	3	8.99996	1	2	5.99997	1	4	11.9999	2	1	2.99999	1
52	Panyu	113.483	22.9034	urban_green_land	0.193334	3	15.5172	2	5	25.8619	2	6	31.0343	2	3	15.5172	2
53	Panyu	113.49	22.9162	farmland	0.340002	0	0	0	2	5.88232	1	7	20.5881	2	4	11.7646	2
54	Panyu	113.55	22.9157	urban_green_land	0.160001	7	43.7498	2	8	49.9998	2	8	49.9998	2	1	6.24997	1
55	Panyu	113.515	22.9478	orchard	0.273335	8	29.2681	2	6	21.9511	2	8	29.2681	2	2	7.31704	1
56	Panyu	113.476	22.9183	urban_green_land	0.200001	12	59.9997	3	10	49.9998	2	11	54.9997	3	5	24.9999	2
57	Panyu	113.453	22.94	farmland	0.253335	0	0	0	0	0	0	0	0	0	0	0	0
58	Panyu	113.465	23.0343	fishpond	0.278001	9	32.3739	2	7	25.1797	2	8	28.7768	2	1	3.5971	1
59	Panyu	113.408	22.9222	urban_green_land	0.208668	0	0	0	0	0	0	0	0	0	0	0	0
60	Panyu	113.393	22.9065	orchard	0.133334	0	0	0	0	0	0	0	0	0	0	0	0
61	Panyu	113.309	22.9507	urban_green_land	0.213334	0	0	0	0	0	0	0	0	0	0	0	0
62	Panyu	113.435	22.9682	fishpond	0.273335	7	25.6096	2	7	25.6096	2	5	18.2926	2	6	21.9511	2
63	Panyu	113.394	22.9954	urban_green_land	0.146667	4	27.2726	2	3	20.4544	2	6	40.9089	2	6	40.9089	2
64	Panyu	113.432	23.0608	fishpond	0.153334	17	110.869	4	22	143.478	4	16	104.347	3	9	58.6954	3
65	Nansha	113.638	22.6011	urban_green_land	0.166667	11	65.9997	3	13	77.9996	3	33	197.999	4	21	125.999	4
66	Nansha	113.622	22.6629	fishpond	0.220001	50	227.272	4	15	68.1815	3	113	513.634	4	36	163.636	4
67	Nansha	113.396	22.8325	farmland	0.100001	3	29.9999	2	1	9.99995	1	1	9.99995	1	0	0	0
68	Nansha	113.517	22.7096	urban_green_land	0.133334	10	74.9996	3	9	67.4997	3	8	59.9997	3	3	22.4999	2
69	Nansha	113.527	22.7364	fishpond	0.233335	5	21.4285	2	1	4.28569	1	2	8.57139	1	1	4.28569	1
70	Nansha	113.481	22.7347	urban_green_land	0.520003	3	5.7692	1	3	5.7692	1	2	3.84613	1	1	1.92307	1
71	Nansha	113.437	22.7957	orchard	0.333335	1	2.99999	1	0	0	0	0	0	0	0	0	0
72	Nansha	113.418	22.7873	fishpond	0.253335	6	23.6841	2	4	15.7894	2	6	23.6841	2	3	11.842	2
73	Nansha	113.365	22.8726	farmland	0.333335	1	2.99999	1	2	5.99997	1	6	17.9999	2	1	2.99999	1
74	Nansha	113.414	22.9009	orchard	0.226668	23	101.47	4	16	70.5879	3	22	97.0583	3	10	44.1174	2
75	Nansha	113.456	22.8804	urban_green_land	0.466669	4	8.57139	1	5	10.7142	2	3	6.42854	1	1	2.14285	1
76	Zengcheng	113.831	23.5407	fishpond	0.200001	2	9.99995	1	5	24.9999	2	23	114.999	4	7	34.9998	2
77	Zengcheng	113.795	23.4845	farmland	0.146667	24	163.636	4	14	95.4541	3	3	20.4544	2	9	61.3633	3
78	Zengcheng	113.897	23.4418	urban_green_land	0.160001	6	37.4998	2	17	106.249	4	8	49.9998	2	11	68.7497	3
79	Zengcheng	113.822	23.2143	urban_green_land	0.133334	8	59.9997	3	8	59.9997	3	20	149.999	4	3	22.4999	2
80	Zengcheng	113.821	23.1534	farmland	0.133334	16	119.999	4	10	74.9996	3	23	172.499	4	10	74.9996	3
81	Zengcheng	113.673	23.1774	urban_green_land	0.66667	6	8.99996	1	28	41.9998	2	35	52.4997	3	9	13.4999	2
82	Zengcheng	113.67	23.248	fishpond	0.200001	1	4.99998	1	0	0	0	0	0	0	0	0	0
83	Zengcheng	113.694	23.3039	orchard	0.133334	1	7.49996	1	0	0	0	0	0	0	0	0	0
84	Zengcheng	113.654	23.3184	farmland	0.146667	6	40.9089	2	3	20.4544	2	12	81.8178	3	10	68.1815	3
85	Zengcheng	113.665	23.4001	fishpond	0.133334	14	104.999	4	5	37.4998	2	2	14.9999	2	8	59.9997	3
86	Zengcheng	113.835	23.3339	urban_green_land	0.186668	14	74.9996	3	5	26.7856	2	34	182.142	4	0	0	0
87	Chenghua	113.519	23.4059	orchard	0.066667	13	194.999	4	16	239.999	4	13	194.999	4	8	119.999	4
88	Chenghua	113.783	23.7482	urban_green_land	0.133334	0	0	0	0	0	0	0	0	0	0	0	0
89	Chenghua	113.976	23.8068	farmland	0.466669	17	36.4284	2	12	25.7142	2	19	40.7141	2	10	21.4285	2
90	Chenghua	113.732	23.7389	farmland	0.133334	0	0	0	8	59.9997	3	15	112.499	4	10	74.9996	3
91	Chenghua	113.684	23.682	urban_green_land	0.280001	1	3.57141	1	0	0	0	0	0	0	0	0	0
92	Chenghua	113.617	23.6131	urban_green_land	0.226668	4	17.647	2	9	39.7057	2	14	61.7644	3	8	35.2939	2
93	Chenghua	113.63	23.6486	urban_green_land	0.206668	0	0	0	2	9.67737	1	6	29.0321	2	7	33.8708	2
94	Chenghua	113.319	23.6137	fishpond	0.226668	11	48.5292	2	8	35.2939	2	10	44.1174	2	7	30.8822	2
95	Chenghua	113.408	23.6837	fishpond	0.133334	14	104.999	4	13	97.4995	3	17	127.499	4	12	89.9996	3
96	Chenghua	113.478	23.5528	farmland	0.273335	20	73.1704	3	8	29.2681	2	14	51.2193	3	16	58.5363	3
97	Chenghua	113.581	23.5118	urban_green_land	0.133334	10	74.9996	3	7	52.4997	3	8	59.9997	3	5	37.4998	2
98	Huadu	113.116	23.4492	farmland	0.236001	37	156.779	4	35	148.304	4	25	105.932	4	13	55.0845	3
99	Huadu	113.116	23.4254	farmland	0.246668	30	121.621	4	7	28.3782	2	8	32.4323	2	56	227.026	4
100	Huadu	113.13	23.4533	farmland	0.0533336	3	56.2497	3	1	18.7499	2	7	131.249	4	13	243.749	4
101	Huadu	113.137	23.4355	farmland	0.0466669	10	214.285	4	9	192.856	4	9	192.856	4	17	364.284	4
102	Huadu	113.035	23.3807	urban_green_land	0.0533336	5	93.7495	3	6	112.499	4	12	224.999	4	4	74.9996	3
103	Huadu	113.112	23.4104	orchard	0.200001	26	129.999	4	10	49.9998	2	11	54.9997	3	5	24.9999	2
104	Huadu	113.018	23.369	orchard	0.0400002	4	99.9995	3	9	224.999	4	10	249.999	4	10	249.999	4
105	Huadu	113.116	23.4623	orchard	0.226668	14	61.7644	3	2	8.82349	1	5	22.0587	2	3	13.2352	2
106	Huadu	112.999	23.3637	urban_green_land	0.170668	9	52.7341	3	2	11.7187	2	5	29.2967	2	2	11.7187	2
107	Huadu	113.111	23.4636	farmland	0.189334	18	95.0699	3	5	26.4083	2	8	42.2533	2	2	10.5633	2
108	Huadu	112.999	23.3637	fishpond	0.420002	21	49.9998	2	4	9.52376	1	9	21.4285	2	25	59.5235	3
109	Huadu	113.021	23.4191	fishpond	0.160001	3	18.7499	2	5	31.2498	2	7	43.7498	2	28	174.999	4
110	Huadu	113.231	23.3769	urban_green_land	0.146667	0	0	0	0	0	0	0	0	0	0	0	0
111	Huadu	113.188	23.4631	farmland	0.206668	33	159.677	4	25	120.967	4	30	145.161	4	19	91.935	3
112	Huadu	113.261	23.4643	orchard	0.100001	26	259.999	4	10	99.9995	3	11	109.999	4	10	99.9995	3
113	Huadu	113.23	23.5033	urban_green_land	0.193334	3	15.5172	2	7	36.2067	2	8	41.3791	2	5	25.8619	2
114	Huadu	113.244	23.583	farmland	0.206668	7	33.8708	2	1	4.83869	1	3	14.5161	2	2	9.67737	1
115	Huadu	113.225	23.5552	farmland	0.173334	13	74.9996	3	2	11.5384	2	3	17.3076	2	2	11.5384	2
116	Huadu	113.291	23.5543	farmland	0.146667	2	13.6363	2	1	6.81815	1	3	20.4544	2	2	13.6363	2
117	Huadu	113.282	23.5801	farmland	0.213334	22	103.124	4	10	46.8748	2	15	70.3121	3	4	18.7499	2
118	Baiyun	113.259	23.2867	fishpond	0.186668	1	5.35712	1	2	10.7142	2	4	21.4285	2	2	10.7142	2
119	Baiyun	113.228	23.2282	urban_green_land	0.133334	22	164.999	4	2	14.9999	2	4	29.9999	2	1	7.49996	1
120	Baiyun	113.445	23.375	urban_green_land	0.333335	7	20.9999	2	0	0	0	0	0	0	0	0	0
121	Baiyun	113.47	23.4223	orchard	0.200001	0	0	0	0	0	0	0	0	0	0	0	0
122	Baiyun	113.365	23.4004	fishpond	0.153334	5	32.6085	2	3	19.5651	2	4	26.0868	2	1	6.52171	1
123	Baiyun	113.386	23.3072	orchard	0.333335	3	8.99996	1	1	2.99999	1	5	14.9999	2	2	5.99997	1
124	Baiyun	113.314	23.34	farmland	0.133334	1	7.49996	1	1	7.49996	1	5	37.4998	2	3	22.4999	2
125	Baiyun	113.272	23.1843	urban_green_land	0.133334	0	0	0	0	0	0	0	0	0	0	0	0
126	Baiyun	113.396	23.3442	farmland	0.333335	0	0	0	0	0	0	0	0	0	0	0	0
127	Baiyun	113.365	23.3193	farmland	0.106667	7	65.6247	3	4	37.4998	2	5	46.8748	2	3	28.1249	2
128	Baiyun	113.278	23.3121	farmland	0.153334	6	39.1302	2	10	65.2171	3	8	52.1737	3	3	19.5651	2
